# Supplementary material for: Anti-Inflammatory, Antidiabetic Properties and In Silico Modeling of Cucurbitane-Type Triterpene Glycosides from Fruits of an Indian Cultivar of Momordica charantia L
Source: Molecules. 2021 Feb 16;26(4):1038. doi: 10.3390/molecules26041038 (PMC7920048; doi:10.3390/molecules26041038)
Supplement: Supplementary file 1 [file molecules-26-01038-s001.zip]

Archive with 1 entries (1 files):
- molecules-1097994-SI.pptx
